# Supplementary material for: An Evidence-Based Update on the Potential for Malignancy of Oral Lichen Planus and Related Conditions: A Systematic Review and Meta-Analysis
Source: Cancers (Basel). 2024 Jan 31;16(3):608. doi: 10.3390/cancers16030608 (PMC10854587; doi:10.3390/cancers16030608)
Supplement: Supplementary file 1 [file cancers-16-00608-s001.zip]

Archive with 1 entries (1 files):
- cancers-2818990-supplementary.pdf
